# Supplementary material for: Real-World Data on Chronic Myelomonocytic Leukemia: Clinical and Molecular Characteristics, Treatment, Emerging Drugs, and Patient Outcomes
Source: Cancers (Basel). 2022 Aug 25;14(17):4107. doi: 10.3390/cancers14174107 (PMC9455040; doi:10.3390/cancers14174107)
Supplement: Supplementary file 1 [file cancers-14-04107-s001.zip]

Archive with 1 entries (1 files):
- cancers-1858230-supplementary.pdf
